# Supplementary material for: Conjugated Linolenic Acids Induce Ferroptosis in Human and Zebrafish Melanoma Cells
Source: Antioxidants (Basel). 2026 Mar 12;15(3):360. doi: 10.3390/antiox15030360 (PMC13024497; doi:10.3390/antiox15030360)
Supplement: Supplementary file 1 [file antioxidants-15-00360-s001.zip]

Archive with 1 entries (1 files):
- antioxidants-4187765-supplementary.pdf
